# Supplementary material for: High Level Expression and Purification of Cecropin-like Antimicrobial Peptides in Escherichia coli
Source: Biomedicines. 2022 Jun 8;10(6):1351. doi: 10.3390/biomedicines10061351 (PMC9220022; doi:10.3390/biomedicines10061351)
Supplement: Supplementary file 1 [file biomedicines-10-01351-s001.zip]

Archive with 1 entries (1 files):
- biomedicines-1754810-supplementary.pdf
